# Supplementary material for: In Silico Evaluation of the Haplotype Diversity, Phylogenetic Variation and Population Structure of Human E. granulosus sensu stricto (G1 Genotype) Sequences
Source: Pathogens. 2022 Nov 14;11(11):1346. doi: 10.3390/pathogens11111346 (PMC9699212; doi:10.3390/pathogens11111346)
Supplement: Supplementary file 1 [file pathogens-11-01346-s001.zip]

Archive with 1 entries (1 files):
- pathogens-2010473-supplementary.pdf
